# Supplementary material for: A critical period of neuronal activity results in aberrant neurogenesis rewiring hippocampal circuitry in a mouse model of epilepsy
Source: Nat Commun. 2021 Mar 3;12:1423. doi: 10.1038/s41467-021-21649-8 (PMC7930276; doi:10.1038/s41467-021-21649-8)
Supplement: Supplementary file 13 — Source Data [file 41467_2021_21649_MOESM13_ESM.xlsx]

## Sheet: Figure 1c
Figure 1c	hM3Dq + Veh	hM3Dq + CNO	GFP + Veh	GFP + CNO
	23.9	11.1	11.7	23.1
	5.5	9	7.5	15.2
	4.8	11	4	8.9
	9.8	-11.8	7	15.8
	16.2	18.3	7.2	9.2
	9	13.2	12.7	27.7
	11.6	10.7	7.1	15.2
	9.8	12	16	8.1
	3.4	9	15.4	12.2
	5	7.5	8.1	9.6
	8.1	7.4	8	6
	14.3	14.2	7.4	11.1
	6.9	5.5	9.3	17.4
	11	11.5	9.9	10
	4.9	7.7	35.1	13.6
	11	8.4	12.6	10.5
	11.8	5.6	19.4	15.3
	6.6	36.8	9.8	5.4
	5	20.7	16	5
	6.9	20.2	17.8	9.4
	9.8	18.2	15.7	9.2
	5.3	7.6	7.8	13.4
	10.7	23.5	10.7	15
	6.8	7.6	6.5	10.5
	8.5	9.4	10.3	6.7
	7.4	22.2	6.8	13.3
	7.8	13.4	11.2	18.2
	22.2	9.4	11	4.6
	8.5	-9	6.6	6
	9.1	8.3	22	9.5
	19.9	14.1	4.4	9.7
	7.2	13.9	18.5	4.3
	7.6	-9.5	11.3	9.2
	8.6	9.5	5.7	14.1
	8.2	7	17.2	16.5
	4.5	-5.4	7.4	14.6
	11.5	6.4	7.3	12.3
	8.2	15	16.2	10
	7.7	-8.7	7.8	9.1
	7.5	12	7.7	9.7
	11.1	7	7.1	10.3
	9.1	8.9	11.7	6.5
	19.5	11.5	7.4	17.2
	5.3	4.7	7.7	6.8
	12	21.5	9.7	21
	9.5	8.1	8.7	6.5
	16.4	6.8	6.3	15.6
	6.6	22.8	16	17
	16.6	13.2	17.4	7.3
	9.4	-10.7	8.3	15.8
	6.8	6.2	17.6	7.9
	8.1	24.5	10.9	11.2
	13.2	7.1	6.7	6.5
	7	10.3	14.4	33.9
	7.9	11.1	9.7	10
	11.3	7.7	11	4.1
	20.7	3	16.3	3.1
	15.9	15.8	9.5	11.5
	12.6	-5.8	7	19.5
	9.6	9.1	28.7	16
	15	25.3	6	21.6
	14.2	15.2	13.3	9.4
	16.5	15.2	7.7	5.3
	16.8	5.8	4.9	16.1
	4.8	-4.5	10.7	6.6
	16.2	16.7	7.8	10.8
	8.1	6.2	12.9	12.8
	7.8	5.8	13.3	9.7
	21.1	9.1	5.8	21.8
	13.9	6.5	6.9
	11	8.3	6.9
	21.2	8.9	16.3
	11.8	6	18.5
	7.7	7	6.6
	9.4	7.1	18.9
	9.2	-8.4	17.2
	36.8	7.4	6.5
	16.8	-23.5	21.4
		25.1	11.8
		15	11
		10.4	12.1
		34	5.3
		7	8.4
		5.6	8.7
		3.1	23.2
		9.5	16.7
		12.2	13.1
		10.9	13.4
		31.7	10
		7.1	4.2
		11

## Sheet: Figure 1D
hM3Dq + Veh	hM3Dq + CNO	GFP + Veh	GFP + CNO
9.1	6	7.9	21.4
29.3	16.4	19.3	8
10.3	5.4	6.7	9.4
5	18.9	9	12.6
3.3	9.4	14.1	10.2
3.9	7	10.2	11.2
27.2	10	8.8	8.6
17.1	8.7	14.2	5.3
6.5	8.8	17.8	10.1
12.4	17.9	8.4	8
22.2	8.8	8.1	16.2
6.1	16.7	5.4	28.5
6.8	5.4	26.2	9.9
6.1	12.5	6.8	10
7.7	7.9	12.6	10.3
9	7.4	7	8.5
8.8	5.5	6.7	7.1
10.1	8.4	7.3	7
10.3	11.7	12.3	5
6.6	12.1	8.4	15.8
8.7	8.9	6.4	7.9
12.7	8.9	7.4	13.1
9.3	7.9	23.4	3.7
9	8.8	17	4.8
15.7	18.8	9	11.7
6.8	31.6	13.4	10.3
11	9	19.8	13.2
10	7.2	7.8	14.6
11.6	-20.8	20.4	15.4
6.8	12.1	9.2	15.4
9.4	13.9	9.2	8.8
10.8	5.6	11.2	7.6
9.2	9.7	8.7	15.1
7.7	5.8	9.1	9.4
8.7	9.9	7.9	15.3
7.2	8.4	11.5	14.9
10.8	9	7.1	9.8
8.5	12.3	11.2	25.6
17.9	13.1	11.5	6.5
7.5	13.4	7.7	8.9
11.2	6.6	8.9	12.4
7.5	-57.5	8.1	7
10.3	9	7.3	6.8
10.3	11.8	8.9	11.3
9.2	6.8	7.2	8.7
10.3	16.7	9.3	9.1
14.8	4.8	8.9	15.7
13.1	7.8	11.6	8.6
8.7	10.4	7.1	7.8
10.7	-29.1	9.3	10
4.4	11.3	7.1	9
7.5	9.7	8.3	9.5
7.8	8.5	6.3	5
25.4	6.3	6.7	5.4
20.9	-8.5	7.7	15.2
7.6	17.6	7.8	11.7
6.6	16.4	21.5	7
7.6	6.7	8.7	7.9
6.1	13.2	10.3	29.5
11.1	18.1	8.1	12.9
5.5	11.5	8.8	25.9
9.8	1.8	6.5	11.4
20.9	6.8	9.2	5.4
36	5.8	7.8	8.2
9.5	5.6	11.6	21.4
8.4	19.8	8.6	13.2
13.3	25.7	8.8	9.3
16.9	13.6	4.5	8.4
4	16	8.1	10.2
8.4	19.2	9.3
7.4	9.4	5.2
10.3	6	5.5
6.7	6.7	4.2
6.7	-7.7	10.4
6.2	-14.1	10.2
3.7	4.1	5.7
11.6	5.3	7
3.9	6.5	4.8
8.3	16.5	7.6
8	13
5.2	9.8
	16.2
	7.9
	8.7

## Sheet: Figure 1e
Figure 1e	hM3Dq + Veh	hM3Dq + CNO	GFP + Veh	GFP + CNO
	204	144	216	168
	168	168	288	192
	156	192	216	132
	216	252	204	132
	192	336	156	204

## Sheet: Figure 1f
Figure 1f	hM3Dq + Veh	hM3Dq + CNO	GFP + Veh	GFP + CNO
	0	12	0	0
	0	0	0	0
	0	36	0	0
	0	24	0	0
	0	36	0	0

## Sheet: Figure1G
hM3Dq + Veh	hM3Dq + CNO	GFP + Veh	GFP + CNO
204	240	192	204
228	180	180	120
228	216	156	288
156	192	168	180
156	180	132	156

## Sheet: Figure 1H
hM3Dq + Veh	hM3Dq + CNO	GFP + Veh	GFP + CNO
0	0	0	0
0	12	0	0
0	24	0	0
0	12	0	0
0	24	0	0

## Sheet: Figure 1K
Figure 1K	Total number of seizures
0-1W group	hM3Dq + Veh	Hm3Dq + CNO	GFP + Veh	GFP +CNO
	0	4	0	0
	0	0	0	0
	0	1	0	0
	0	0	0	0
	0	1	0	0
		0
		0
		0
		0
		0
	Seizure duration
	hM3Dq + Veh	Hm3Dq + CNO	GFP + Veh	GFP +CNO
	0	0.285714	0	0
	0	0	0	0
	0	0.0714286	0	0
	0	0	0	0
	0	0.0714286	0	0
		0
		0
		0
		0
		0

## Sheet: Figure 2C
Figure 2c	Sham Group						Pilo Group
	hM4Di + Veh	hM4Di + CNO	GFP + Veh	GFP + CNO			hM4Di + CNO	GFP + CNO	hM4Di + Veh	GFP + Veh
	5.7	10.06	18.2	10.86			6.4	-25.3	87.9	77.2
	4.3	7.89	8.56	16.4			-16.7	6.3	30.6	33.2
	6.97	4.81	11.2	10.45			11.2	11.9	-6.3	-8.5
	7.5	8.63	8.23	65.5			8.6	47	7.5	5.5
	8.6	9.43	8.82	43.5			6.8	18.4	21.5	33
	7	9.07	10.35	5.46			17.4	4.2	11.9	33.2
	6.62	8.87	14.13	6.46			6	11	47	22.8
	6.6	16.5	10.93	16.12			7.8	6.8	18.4	18.4
	12.2	7.2	12.18	20.14			10	19.3	12.5	13.5
	17.8	19.83	41.8	23.92			12.9	3.3	-27.19	-42.5
	11.2	18.56	13.3	78			6.9	6	14.2	15.2
	9	25.16	7.71	10.67			13.2	24.9	4.2	6.2
	6.7	8.17	14.9	8.12			4.3	8.5	12.7	13.8
	12.2	9.96	10.17	39.2			21.7	37.5	11	11
	19.5	31.9	11.68	12.84			23.1	38.5	6.8	6.9
	20.21	30.8	7.71	37.6			22.9	25.8	19.3	-22.2
	15.9	24.4	4.48	25.1			31.3	13.4	3	3.4
	20.9	15.7	24.7	18.28			39.5	15.6	3.3	4.5
	14.1	16.72	35.7	9.62			29.3	16.1	6	6.5
	22.9	6.72	17.36	5.82			16.9	20	7.5	7.5
	25.1	7.89	11.59	8.64			12.8	7	-24.9	33.6
	21.41	15.78	12.78	10.79			13.7	6.2	8.5	8
	17.42	26.99	8.02	11.49			4.3	-32	37.5	42
	11.35	34.66	18.66	8.18			21.7	15.4	38.5	33.5
	12.8	37.78	15.85	9.99			3.3	13.7	25.8	20.2
	33.13	5.91	8.73	4.78			11.9	22.3	7.1	5.5
	7.39	8.93	39.7	12.44			23.1	7.6	10.7	11.5
	10.15	13.09	21.58	23.96			27.9	7.1	13.4	36.2
	7.18	12.5	32.95	44.05			7.2	12.3	11.7	10.2
	9.76	8.01	10.17	10.08			7.3	73.5	15.6	13.2
	8.56	6.49	12.44	14.35			42.8	55.8	16.1	13.5
	10.14	8.66	15.43	5.79			26.6	63.3	20	-22.5
	6.51	9.32	25.26	20.96			24.1	63.7	18.9	18.5
	26.95	11.3	6.77	13.71			16	34	7	33
	14.08	7.89	9.08	23.46			7.2	7.4	34.8	15.5
	15.41	8.6	9.57	8.23			30.9	128.9	6.2	6.8
	7.18	7.48	6.97	9.99			17.8	35.6	25.6	22.5
	9.08	31.49	4.78	14.8			9.5	17.8	15.4	16.2
	4.81	5.81	60.4	12.22			7.7	11.3	13.7	11.2
	6.81	6.61	8.13	7.71			18.1	14.6	-22.3	25.2
	5.46	29.81	7.3	6.97			36.6	-6.5	7.6	8.2
	5.07	6.12	17.33	9.57			8.6	-33.3	7.1	7.5
	25.61	14.23	12.22	14.58			16.1	9.2	10.3	11.3
	15.96	10.23	10.7	9.33			12	-72.6	18.3	22.5
	14.3	15.66	5.74	8.99			43.6	13.5	8	-8.6
	17.87	7.75	12.44	11.99			14.1	-9.4	12.3	-12.3
	17.9	19.92	12.1	14.35			38	18.1	60.9	55.2
	20.8	26.61	18.89	22.39			44.8	10.7	73.5	66.5
	8.82	15.66	4.81	11.68			33.3	23.7	55.8	60.8
	14.9	11.82	7.39	24.2			14.6	30.2	63.3	63.3
	9.69	14.78	7.76	10.2			10.4	9.7	-63.7	-33.5
	16.08	9.62	3.59	10.95			20.7	-13.2	34	33
	6.29	10.04	14.59	10.7			8.6	-30.5	-7.4	7.5
	6.97	15.77	5.02	13.33			6.1	20.3	39.7	33.5
	11.5	20.8	24.99	10.7			47.3	10.9	28	31.5
	7.96	12.92	6.9	9.08			11.5	22.4	128.9	-15.2
	10.62	7.38	14.13	18.93			-13	32.7	118.2	11.5
	5.54	8.63	10.45	20.99			7.8	-29.2	-35.6	128.5
	8.73	22.26	13.25	8.87			35.2	38.8	17.8	133.2
	7.32	17.7	15.41	11.69			30.5	-6.1	11.3	8
	10.09	16.6	14.79	17.52			8.4	16.4	14.6	12.6
	33.41	16.7	36.22	11.87			15	12.4	5.4	55.5
	10.91	16.8	14.85	6.72			8.51	5.5	19.3	22
	22.19	8.17	12.1	24.5			55	5.8	10.6	16.5
	11.51	14.41	30.2	17.56			20.6	5.9	-18.1	19.5
	10.6	6.76	25.99	16.14			5	9.5	10.7	25.5
	18.47	10.26	23.94	8.69			9.3	12.4	23.7	22.5
	17.46	11.33	7.49	9.22			43.9	12.7	30.2	30.2
	20.58	7.84	9.57	8.75			18.7	18.2	9.7	45.5
	14	4.3	13.33	6.8			4	-5.5	12.9	33.5
	6.7	11.35	17.7	16.91			-8.7	16.1	-37.3	44.5
	10.3	8.73	5.15	11.65			16.7	14.5	5.5	68
	12.1	5.74	4.81	19.98			17.1	10.7	14.1	-12.5
	9.08	5.07	11.64	24.2			5.2	13.7	20.3	14
	5.41	17.96	34.46	25.11			-4.1	3.7	10.9	23
	29.5	12.47	7.29	16.5			26.3	-12.4	19.4	22
	45.6	11.52	8.56	9.57			4.04	7.4	22.4	-12.4
	14.13	12.84	29.1	8.23			27.1	15.8	-5.2	12.7
	33.13	13.8	16.3	4.78			7.1	9.2	15.1	22
	51.41	9.97	10.91	9.08			34.2	81	32.7	18.2
	41.4	6.31	7.29	17.74			19	35.1	23.8	14.5
	16.38	5.02	7.89	15.57			41	22.7	38.8	16.1
	26.28	39.02	12.47	9.03			-13.5	-6.5	-4.5	14.5
	9.08	14.32	11.2	38.08			51.3	81.1	16.4	-5.6
	14.8	11.64	6.13	20.55			76.3	11.5	12.4	13.7
	21.8	9.85	9.08	10.76			58.4	43.4	5.5	3.7
	16.4	14.35	17.87	33.7			27.3	43.6	5.8	38.5
	27.8	8.23	9.42	10.9			88.1	42.1	5.9	-18.2
	65.8	12.84	10.98	15.5			24.5	12.1	32.2	9.5
	9.88	22.03	13.71	22.29			43.9	-19.9	9.5	9.5
	14.8	7.65	5.07	16.26			52.7	15.9	14	20.3
	14.9	9.64	10.35	15.6			13.5	20.6	23	10.9
	10.93	11.16	17.75	11.64			5.9	32.1	22	19.4
	6	5.82	10.07	13.39			3.9	-10.7	12.4	22.4
	10.45	11.52	6.7	14.22			10.6	6.2	12.7	-5.2
	6.77	9.57	5.78	25.6			31.7	5.4	12.8	15.1
	15.52	11.57	7.71	19.98			26	31.8	18.2	32.7
	21.91	15.93	12.92	20.55			29	20.6	14.5	23.8
	10.17	9.3	10.91	18.66			32.3	40.9	16.1	38.8
	10.3	10.45	5.71	7.32			24.9	25.4	-14.5	-4.5
	6.05	3.21	6.42	9.47			26.4	17.6	10.7	16.4
	37.15	4.81	8.99	11.56			33	25.9	13.7	12.4
	7.29	14.64	25.48				6.5	14.6	3.7	5.5
	24.5	23.14	14.35				22.2	17.1	38.5	5.8
	10.7	11.15	11.49				31.1	79.7	-18.2	5.9
	10.5	41.65	12.94				11.1	-6.1	9.5	32.2
	8.18	7.49	16.12				12.5	28	12.5	-12.5
	13	9.13	10.86				38.5	13.2	7.4	7.4
	27.6	16.27	13.86				7.1	20.6	15.8	15.8
	16.4	15.85	15.88				15	16.4	9.6	9.6
	10.67	13.65	8.88				54.3	17.06	19.5	19.5
	22.31	14.13	36.5				65.9	45.3	14.6	14.6
	10.45	17.46	11.5				52.1	11.7	9.2	9.2
	17.72	27.23	19.16				14.3	13		22.3
	11.59	13.01	9.76				34.2	30.5		53.5
	7.76	14.35	13.6				33	36.6		12.5
	12.94	16.5	16.75				54.4	109		63
	31.15	8.18	26.5				48.6	23.1		6.2
	7.8	19.15	27				64.5	29.3		-15.3
	20.86	17.06	4.56				16.2	-17.3		4.5
	21.8	18.07	7.76				12.3	6.4		-23.5
	9.08	5.07	8.35				44.4	40.1		17.6
	24	12					8.8	88.8		55.5
	18.38	6.13					5.5	67.1		25.5
	14.3	8.82					5.5	73.1
	21	7.6					-20.3	33.2
	21	10.52					4.9	26.9
	5.79	30.03					21.3	30
	21.5	3.94					34.3	27.4
	5.92	13.4					-15.7	30.6
	8.99	8.02					15.9	82.7
	18.17	9.36					20.2	43.8
	10.27	7.93					13.9	91.3
	12.03	6.62					15.2	23
	6.62	12.44					27.7	73.1
	8.88	15.43					31.7	33.2
	6.64	9.99					17.7	-12.9
	17.7	4.78					21.5	26.9
	12.7	7.49					9.9	21.7
	11.68	10.3					20.9	30
	8.12	7.71					14	27.4
	12.47	19.63					10.6	60.3
	12.22	9.19					7.5	30.6
	10.59	10.67					14.4	82.7
	13	6.46					7.3	43.8
	12.92	12.18					4.9	91.3
	13.65	5.41					-9.8	23
	4.31	32.2					7.2
	6.97	17.25					7.2
	8.66	4.78					6.9
	10.76	13.7					9.8
	9.85	46.98					10.7
	5.82	6.77					7.6
	9	20.21					4.7
	15	4.31					5.6
	6	7.18					5.2
	11.2	5.46					10.4
	19	19.79					47.2
	6.9	37.31					43.4
	19.25	21.39					15.8
	30.2	9.85					18.2
	17.56	10.7					8.1
	10.91	26.11					5.6
	18.27	25.63					30
	11.48	4.78					9.5
	18.78	5.74					17
	10.07	6.9					5.3
	10.7	17.59					12.7
	12.44	9.99					8.7
	15.2	10.59					12
	7.49	1.35					7.1
	11.56	4.09					4.8
	10.45	10.79					6.9
	14.73	8.4					11.4
	10.67	7.07					26.9
	8.67	18.8					12.4
	4.54	7.29					7.9
	9.47	10.57					35.1
	11.99	11.56					21.2
	9.42	14.1					10.7
	11.62	8.67					9
	9.42	5.82					8.9
	11.68	4.31					8.1
	11.48	6.17					9.4
	8.17	10.15					7.1
	6.77	13.19					9
	29.3	9.6
	15.13	40.45
	14.15	16.3
	8.66	14.3
	5.41	35
	29.29	25
	11.56
	9.96
	6.61
	6.49
	4.53
	7.89
	6.48
	9.18
	5.02
	3.58
	5.07
	4.18
	8.01
	6.41
	8.98

## Sheet: Figure 2D
Figure 2D	hM4Di + CNO	GFP + CNO	hM4Di + Veh	GFP + Veh
	144	288	360	312
	204	432	288	336
	696	540	384	240
	312	192	312	336
	648	192	336	528
	636	480	336	408
	576		384	552
	408		336	264
	504
	120
	168
	132
	156
	252

## Sheet: Figure 2E
hM4Di + CNO	GFP + CNO	hM4Di + Veh	GFP + Veh
12	12	24	24
0	12	12	12
24	36	12	12
12	72	36	24
0	24	24	24
24	12	24	36
36	24	12	36
0		12	24
12
0
12
12
12
0
0

[truncated: 78 more sheets: Figure 2G and H, Figure 2J and K, Figure 2M, Figure 2N, Figure 3C, Figure 3D, Figure 3E, Figure 3F and G, Figure 3 H and I, Figure 3L, Figure 3M, Figure 3N, Figure 3O, Figure 3Q, Figure 3R, Figure 4D, Figure 4E, Figure 4F, Figure 4G, Figure 4H …]
